# Supplementary material for: Genome-wide association study for acute otitis media in children identifies FNDC1 as disease contributing gene
Source: Nat Commun. 2016 Sep 28;7:12792. doi: 10.1038/ncomms12792 (PMC5052699; doi:10.1038/ncomms12792)
Supplement: Supplementary Data 1 — The ranking of FNDC1/fndc1 expression level in different human or mouse tissues (cell types). The data were extracted from BioGPS and Bgee. [file ncomms12792-s2.xlsx]

## Sheet: Table_legend
Supplementary Data 1. The ranking of FNDC1/fndc1 expression level in different human or mouse tissues(cell types). The data were extracted from BioGPS and Bgee.
The URLs of BioGPS: http://biogps.org/#goto=welcome
Bgee: http://bgee.unil.ch/

## Sheet: BioGPS_human
Samples	Z-score
Mesenchymal stem cells	16.0515
Synovial membrane	14.339
Fetal cartilage	12.602
Thyroid gland	12.4355
Adipose tissue	9.248
Vulva	9.1405
Urethra	8.8435
Saphenous vein	6.0355
Trigeminal ganglia	5.9765
Placenta	5.334
Astrocytes	4.9175
Skin	4.7155
Breast stroma	4.656
Dorsal root ganglia	4.644
Fallopian tube epithelium	4.537
Tongue main corpus	4.049
Penis	3.9065
Endometrium	3.7995
Pharyngeal mucosa	3.669
Sinus mucosa	3.633
Centroblasts	3.6095
Centrocytes	3.038
Coronary artery	2.991
Saliva	2.7765
Omental adipose tissue	2.717
Cecum	2.3245
Mammary gland	2.3245
Breast lobular cells	2.277
Vagina	2.265
Oral mucosa	2.0985
Nipple cross section	1.932
Tonsil	1.777
Skeletal muscle	1.7655
Cervix	1.73
Trachea	1.7295
Vastus lateralis muscle	1.6825
Myometrium	1.635
Heart atrium	1.6105
Lymph nodes	1.4205
Cd49a+ cells	1.42
Sigmoid colon	1.373
Breast	1.325
Hippocampus	1.3015
Deltoid muscle	1.2775
Tongue squamous cells	1.147
Colon	1.099
Breast ductal cells	1.0875
Bronchus	1.0635
Nasopharyngeal epithelial cells	1.0635
Esophagus	1.028
Bone marrow	0.9685
Head and neck epithelial cells	0.945
Yeast (background)	0.9435
Tonsil epithelium	0.873
Sigmoid colon mucosa	0.8135
Rectum	0.707
Sperm	0.6595
Neurons	0.564
Adipose tissue omental	0.5405
Ovary	0.5165
Testes	0.302
Lung	0.231
Gingival epithelium	0.231
Spinal cord	0.207
Corpus callosum	0.112
Kidney	0.088
Adrenal cortex	0.0645
Medulla	-0.0785
Subthalamic nucleus	-0.15
Amygdala	-0.1735
Stomach	-0.1735
Colonic mucosa	-0.197
Putamen	-0.197
Memory b cells	-0.2095
Medial temporal gyrus	-0.2685
Entorhinal cortex layer ii stellate island cells	-0.2805
Pituitary gland	-0.2925
Temporal lobe	-0.2925
Ventral tegmental area	-0.328
Accumbens	-0.3875
Substantia nigra	-0.3875
Hypothalamus	-0.4
Cd4+ t cells	-0.4115
Frontal lobe	-0.435
Salivary gland	-0.435
Spleen	-0.435
Thalamus	-0.447
Liver	-0.459
Blood	-0.459
Naive b cells	-0.459
Rectum mucosa	-0.459
Midbrain	-0.483
Cd31+ cells	-0.5065
Kidney medulla	-0.5185
Vestibular nuclei superior	-0.5305
Nodose nucleus	-0.554
Occipital lobe	-0.554
Cerebral cortex	-0.578
Platelets	-0.6015
Cd34+ cells	-0.697
Cerebellum	-0.756
Parotid gland	-0.792
Posterior singulate	-0.792
Prostate gland	-0.804
Cultured endothelial progenitor cells	-0.8635
Primary visual cortex	-0.887
Substantia nigra pars compacta	-0.8875
Kidney cortex	-0.8995
Amniotic fluid	-0.935
Parietal lobe	-0.9825
Endometrial endothelial cell	-0.9825
Plasma cells	-1.006
Chorion villus cells	-1.113
Cd4+cd25+high regulatory t cells	-1.149
Neutrophils	-1.149
Entorhinal cortex	-1.1845
Promyelocytes	-1.244
Pbmc	-1.2795
Monocytes	-1.2915
T cells	-1.3155
Naive cd4+ t cells	-1.3515
Superior frontal gyrus	-1.4225
Cd14+ monocytes	-1.4345
Lymphocytes	-1.5415
Cd3+ t cells	-1.601
Postcentral gyrus	-1.625
Alveolar macrophages	-1.6485
Epididymis corpus	-1.6605
Breast epithelial cells	-1.791
Bronchial epithelial cells	-1.922
Airway epithelial cells	-2.0765

## Sheet: BioGPS_mouse
Samples	Z-score
Osteoblast_day21	2212.09
Eyecup	1904.69
Osteoblast_day14	1309.63
Skeletal_muscle	1157.15
Bladder	1117.68
Adipose_brown	1030.06
Umbilical_cord	788.03
Uterus	424.142
Osteoblast_day5	402.892
Mammary_gland_non-lactating	358.494
Prostate	308.597
Intestine_large	246.811
Ovary	224.739
Heart	220.041
Stomach	176.78
Mammary_gland__lact	175.044
Epidermis	174.954
Adipose_white	156.671
Ciliary_bodies	142.032
Salivary_gland	139.749
Lung	126.836
Cornea	120.276
Pancreas	115.95
MEF	95.9495
Bone	88.069
Iris	80.3535
Retina	57.449
Dorsal_root_ganglia	55.226
Hypothalamus	40.37
Intestine_small	38.31
Nucleus_accumbens	37.2655
Amygdala	35.349
Lens	30.247
Olfactory_bulb	27.377
Lacrimal_gland	27.0755
Embryonic_stem_line_V26_2_p16	25.8085
Macrophage_peri_LPS_thio_7hrs	24.873
Macrophage_peri_LPS_thio_0hrs	22.3105
Testis	20.5075
Retinal_pigment_epithelium	19.7655
Dorsal_striatum	19.1495
RAW_264_7	18.728
Adrenal_gland	17.997
Placenta	17.2805
Lymph_nodes	16.933
Follicular_B-cells	16.279
Osteoclasts	16.023
Neuro2a	14.7345
Mast_cells	14.7025
Pituitary	14.6725
Macrophage_peri_LPS_thio_1hrs	14.6075
Hippocampus	14.329
Dendritic_cells_lymphoid_CD8a+	14.0775
Mega_erythrocyte_progenitor	13.9195
Embryonic_stem_line_Bruce4_p13	13.9045
Dendritic_cells_myeloid_CD8a-	13.775
Nih_3T3	13.427
Kidney	12.882
Common_myeloid_progenitor	12.85
Macrophage_bone_marrow_0hr	12.85
NK_cells	12.7185
Macrophage_bone_marrow_2hr_LPS	12.702
Mast_cells_IgE+antigen_6hr	12.6895
C3H_10T1_2	12.49
Granulo_mono_progenitor	12.49
Mast_cells_IgE+antigen_1hr	12.49
Spleen	12.49
Stem_cells__HSC	12.49
Microglia	12.13
T-cells_CD8+	12.13
Macrophage_bone_marrow_6hr_LPS	11.95
Min6	11.9305
3T3-L1	11.7445
C2C12	11.6425
Cerebral_cortex_prefrontal	11.405
Bone_marrow	11.2825
Dendritic_plasmacytoid_B220+	11.2825
Granulocytes_mac1+gr1+	11.2825
Macrophage_bone_marrow_24h_LPS	11.2825
Thymocyte_DP_CD4+CD8+	11.2825
Cerebellum	11.1645
Mast_cells_IgE	11.1285
T-cells_CD4+	11.062
Cerebral_cortex	11.0535
Spinal_cord	11.031
T-cells_foxP3+	10.956
B-cells_marginal_zone	10.829
Liver	10.829
MIMCD-3	10.829
Thymocyte_SP_CD8+	10.671
Thymocyte_SP_CD4+	10.4585
B-cells_GL7_positive_KLH	10.435
Baf3	9.9815
B-cells_GL7_negative_KLH	9.8235
B-cells_GL7_positive_Alum	9.528
B-cells_GL7_negative_Alum	9.37

## Sheet: Bgee_human
Anatomical entity
tendon of biceps brachii
thyroid gland
layer of synovial tissue
bone element
adipose tissue of abdominal region
synovial joint
cartilage tissue
mammalian vulva
tibia
parietal pleura
metanephros
visceral pleura
heart
subcutaneous adipose tissue
trigeminal ganglion
urethra
biceps brachii
tibialis anterior
trabecular bone tissue
endometrium
dorsal root ganglion
vastus lateralis
placenta
deltoid
thoracic mammary gland
quadriceps femoris
small intestine
duodenum
frontal cortex
tendon
ileal mucosa
female gonad
Ammon's horn
saphenous vein
palpebral conjunctiva
pharyngeal mucosa
embryo
zone of skin
vagina
colon
heart right ventricle
aorta
body of tongue
mammary duct
mouth mucosa
jejunum
lung
uterine cervix
heart left ventricle
cauda epididymis
oviduct epithelium
lymph node
adult mammalian kidney
myometrium
testis
skeletal muscle tissue of rectus abdominis
pancreas
germinal epithelium of ovary
lower lobe of lung
mucosa of paranasal sinus
tonsil
gingiva
upper arm skin
oral cavity
urinary bladder
adipose tissue
pigmented layer of retina
jejunal mucosa
penis
liver
nasal cavity mucosa
corpus callosum
mucosa of sigmoid colon
superior surface of tongue
trachea
decidua
caecum
epithelium of nasopharynx
prostate gland
epithelial cell of pancreas
seminal vesicle
postcentral gyrus
sympathetic trunk
cochlea
reticulum trabeculare

## Sheet: Bgee_mouse
Anatomical entity
cornea
tarsal region
muscle of leg
efferent duct
skin of back
umbilical cord
pancreas
brown adipose tissue
conjunctival fornix
urinary bladder
skeletal muscle tissue
camera-type eye
inguinal mammary gland
diaphysis of femur
diaphragm
semi-lunar valve
zone of skin
subcutaneous adipose tissue
mammary gland
gastrocnemius medialis
vault of skull
brain blood vessel
sexually immature organism
stria vascularis of cochlear duct
white adipose tissue
embryo
sciatic nerve
triceps surae
epididymal fat pad
quadriceps femoris
muscle of arm
ear
skin of external ear
aorta
substantia propria of cornea
soleus muscle
knee joint
entire embryonic mesenchyme
atrioventricular valve
gastrocnemius
trachea
secondary palatal shelf
intercostal muscle
heart
vas deferens
esophagus
extra-ocular muscle
tibialis anterior
uterine cervix
fibroblast
molar tooth
dermis
aortic valve
condyle
ankle joint
head
oral epithelium
lung
retina
muscle tissue
ascending aorta
bone fossa
large intestine
left lung lobe
plantaris
masseter muscle
extensor digitorum longus
epididymis
spleen
thymus
gonadal fat pad
skin epidermis
stomach
paneth cell
female gonad
late embryo
aorta tunica adventitia
cochlea
vastus lateralis
small intestine
cardiac atrium
right lung
myocardium of ventricle
ileum
parotid gland
cardiac muscle of left ventricle
heart right ventricle
vestibular membrane of cochlear duct
lobe of prostate
saliva-secreting gland
brain
humerus cartilage element
pharyngeal arch 1
uterus
epithelium of lens
adult mammalian kidney
tail skin
colon
cranial nerve II
heart left ventricle
ciliary body
right lung lobe
cardiac muscle tissue
iris
cardiac ventricle
hindlimb long bone
left colon
thoracic mammary gland
mammary bud
prostate gland
skin of abdomen
carotid body
limb bud
islet of Langerhans
liver
upper lip
Ammon's horn
aorta tunica media
hair follicle
left lung
endothelial cell of lymphatic vessel
internal carotid artery
ureter
striatum
metanephros
facial nucleus
olfactory bulb
cerebellum
nucleus accumbens
choroid plexus epithelium
ventromedial nucleus of hypothalamus
endocardial cushion
ventral horn of spinal cord
placenta
vestibular epithelium
epithelium of cochlear duct
seminal vesicle
pituitary gland
right colon
migratory enteric neural crest cell
femorotibial joint
membranous labyrinth
substantia nigra
lymph node
dorsal striatum
subparaventricular zone
adrenal gland
submandibular gland primordium
stroma of bone marrow
testis
lumbar subsegment of spinal cord
urinary bladder urothelium
pineal body
genital ridge
suprachiasmatic nucleus
neocortex
lateral septal nucleus
anterior amygdaloid area
olfactory tubercle
prefrontal cortex
subiculum
CA1 field of hippocampus
caudate-putamen
mandibular prominence
dorsomedial nucleus of hypothalamus
dentate gyrus of hippocampal formation
piriform cortex
amygdala
dorsal root ganglion
cerebral cortex
telencephalon
lateral hypothalamic area
lower lip
superior colliculus
paraventricular nucleus of hypothalamus
arcuate nucleus of hypothalamus
medial geniculate body
medial preoptic region
renal medulla interstitium
ventral tegmental area
duodenum
median eminence of neurohypophysis
forelimb bud
hypothalamus
regional part of diencephalon
midbrain
brainstem
left lobe of liver
mesenteric lymph node
spinal cord
indifferent gonad
primary motor cortex
peripheral lymph node
utricle of membranous labyrinth
1st arch maxillary component
decidua
olfactory epithelium
metanephric loop of Henle
pons
embryonic stem cell
maxillary prominence
ganglionic eminence
saccule of membranous labyrinth
choroid plexus of fourth ventricle
ureter smooth muscle
frontonasal prominence
metanephric mesenchyme
prostate gland ventral lobe
blood
lens of camera-type eye
corneal epithelium
optic choroid
conjunctiva
floor plate of midbrain
hindlimb bud
sublingual gland primordium
post-embryonic organism
